# Supplementary material for: Anthocyanin Synthesis Capability of Maize Cultivars Is Associated with Their Photosynthetic Carbon Partitioning for Growth Adaptability Under Low Phosphorus
Source: Plants (Basel). 2025 Aug 28;14(17):2690. doi: 10.3390/plants14172690 (PMC12429986; doi:10.3390/plants14172690)
Supplement: Supplementary file 1 [file plants-14-02690-s001.zip]

Archive with 1 entries (1 files):
- plants-3803608-supplementary.pdf
